# Supplementary material for: The T-DBSCAN Algorithm for Stopover Site Identification of Migration Birds Based on Satellite Positioning Data
Source: Biology (Basel). 2025 Mar 7;14(3):277. doi: 10.3390/biology14030277 (PMC11940076; doi:10.3390/biology14030277)
Supplement: Supplementary file 1 [file biology-14-00277-s001.zip]

Archive with 1 entries (1 files):
- biology-3488201-supplementary.pdf
